# Supplementary material for: Phytochemical Composition of the Fruit of Large Cranberry (Vaccinium macrocarpon Aiton) Cultivars Grown in the Collection of the National Botanic Garden of Latvia
Source: Plants (Basel). 2023 Feb 8;12(4):771. doi: 10.3390/plants12040771 (PMC9964011; doi:10.3390/plants12040771)
Supplement: Supplementary file 1 [file plants-12-00771-s001.zip]

Archive with 1 entries (1 files):
- plants-2177195-supplementary.pdf
